# Supplementary material for: NDR2 Kinase Regulates Microglial Metabolic Adaptation and Inflammatory Response: Critical Role in Glucose-Dependent Functional Plasticity
Source: Int J Mol Sci. 2025 Oct 31;26(21):10630. doi: 10.3390/ijms262110630 (PMC12609617; doi:10.3390/ijms262110630)
Supplement: Supplementary file 1 [file ijms-26-10630-s001.zip]

Archive with 1 entries (1 files):
- ijms-3803839-supplementary.pdf
